# Supplementary material for: Host population density and presence of predators as key factors influencing the number of gregarious parasitoid Anaphes flavipes offspring
Source: Sci Rep. 2019 Apr 15;9:6081. doi: 10.1038/s41598-019-42503-4 (PMC6465251; doi:10.1038/s41598-019-42503-4)
Supplement: Supplementary file 1 — Dataset 1 [file 41598_2019_42503_MOESM1_ESM.xlsx]

## Sheet: Heritability
Samková Alena, Hadrava Jiří, Skuhrovec Jiří & Janšta Petr. Host population density and presence of predators as key factors influencing the number of gregarious parasitoid Anaphes flavipes offspring.
ID of mother's female	Number of host eggs	F1 - Number of offsprings developing in one host egg	F2 - Number of offsprings developing in one host egg
1	1	3	2
1	2	3	2
1	3	3	2
1	4	2	1
1	5	3	1
1	6	3	2
1	7	3	2
1	8	3	2
1	9	0	2
1	10	0	3
1	11	0	2
1	12	0	0
2	1	3	2
2	2	3	3
2	3	1	2
2	4	2	1
2	5	2	1
2	6	3	2
2	7	2	2
2	8	3	1
2	9	0	2
2	10	0	1
2	11	0	0
2	12	0	0
3	1	2	2
3	2	2	1
3	3	1	2
3	4	2	0
3	5	2	0
3	6	2	0
3	7	0	0
3	8	0	0
3	9	0	0
3	10	0	0
3	11	0	0
3	12	0	0
4	1	3	1
4	2	2	3
4	3	2	2
4	4	2	0
4	5	2	0
4	6	2	0
4	7	1	0
4	8	2	0
4	9	2	0
4	10	0	0
4	11	0	0
4	12	0	0
5	1	2	2
5	2	0	3
5	3	0	2
5	4	0	2
5	5	0	2
5	6	0	2
5	7	0	0
5	8	0	0
5	9	0	0
5	10	0	0
5	11	0	0
5	12	0	0
6	1	1	1
6	2	3	2
6	3	2	1
6	4	2	2
6	5	3	1
6	6	2	2
6	7	2	2
6	8	2	0
6	9	0	0
6	10	0	0
6	11	0	0
6	12	0	0
7	1	3	2
7	2	3	2
7	3	3	2
7	4	1	2
7	5	2	1
7	6	2	2
7	7	2	2
7	8	3	1
7	9	2	0
7	10	0	0
7	11	0	0
7	12	0	0
8	1	3	2
8	2	1	2
8	3	2	3
8	4	3	2
8	5	3	0
8	6	3	0
8	7	2	0
8	8	2	0
8	9	3	0
8	10	3	0
8	11	0	0
8	12	0	0
9	1	3	2
9	2	2	2
9	3	1	2
9	4	3	2
9	5	4	2
9	6	3	2
9	7	1	2
9	8	2	2
9	9	0	0
9	10	0	0
9	11	0	0
9	12	0	0
10	1	2	1
10	2	1	1
10	3	3	1
10	4	3	1
10	5	3	0
10	6	1	0
10	7	2	0
10	8	3	0
10	9	1	0
10	10	0	0
10	11	0	0
10	12	0	0
11	1	1	3
11	2	1	3
11	3	2	3
11	4	2	3
11	5	2	3
11	6	1	3
11	7	2	2
11	8	3	0
11	9	3	0
11	10	0	0
11	11	0	0
11	12	0	0
12	1	3	3
12	2	3	3
12	3	2	3
12	4	3	0
12	5	0	0
12	6	0	0
12	7	0	0
12	8	0	0
12	9	0	0
12	10	0	0
12	11	0	0
12	12	0	0
13	1	2	2
13	2	2	2
13	3	3	3
13	4	2	3
13	5	4	2
13	6	2	3
13	7	3	2
13	8	2	2
13	9	2	0
13	10	0	0
13	11	0	0
13	12	0	0
14	1	3	2
14	2	3	2
14	3	2	2
14	4	3	2
14	5	3	2
14	6	2	2
14	7	3	3
14	8	1	2
14	9	2	2
14	10	3	2
14	11	3	0
14	12	0	0
15	1	3	1
15	2	2	2
15	3	1	3
15	4	1	0
15	5	3	0
15	6	3	0
15	7	2	0
15	8	3	0
15	9	1	0
15	10	2	0
15	11	0	0
15	12	0	0
16	1	2	2
16	2	2	2
16	3	1	2
16	4	3	3
16	5	2	0
16	6	2	0
16	7	1	0
16	8	2	0
16	9	1	0
16	10	2	0
16	11	0	0
16	12	0	0
17	1	2	2
17	2	2	2
17	3	3	2
17	4	3	1
17	5	1	3
17	6	2	0
17	7	3	0
17	8	1	0
17	9	0	0
17	10	0	0
17	11	0	0
17	12	0	0
18	1	3	2
18	2	1	3
18	3	3	2
18	4	1	2
18	5	2	3
18	6	0	2
18	7	0	2
18	8	0	2
18	9	0	0
18	10	0	0
18	11	0	0
18	12	0	0
19	1	1	3
19	2	4	1
19	3	1	3
19	4	2	1
19	5	3	3
19	6	3	0
19	7	2	0
19	8	4	0
19	9	2	0
19	10	3	0
19	11	0	0
19	12	0	0
20	1	3	1
20	2	2	3
20	3	3	1
20	4	3	3
20	5	2	2
20	6	2	2
20	7	0	0
20	8	0	0
20	9	0	0
20	10	0	0
20	11	0	0
20	12	0	0
21	1	2	1
21	2	3	3
21	3	3	1
21	4	3	4
21	5	3	2
21	6	3	2
21	7	3	3
21	8	2	0
21	9	2	0
21	10	3	0
21	11	0	0
21	12	0	0
22	1	3	2
22	2	1	1
22	3	1	2
22	4	3	3
22	5	0	2
22	6	0	1
22	7	0	3
22	8	0	0
22	9	0	0
22	10	0	0
22	11	0	0
22	12	0	0
23	1	2	2
23	2	2	2
23	3	2	2
23	4	2	2
23	5	3	1
23	6	0	0
23	7	0	0
23	8	0	0
23	9	0	0
23	10	0	0
23	11	0	0
23	12	0	0
24	1	3	2
24	2	3	1
24	3	3	1
24	4	3	2
24	5	3	0
24	6	1	0
24	7	1	0
24	8	3	0
24	9	1	0
24	10	0	0
24	11	0	0
24	12	0	0
25	1	3	3
25	2	2	2
25	3	2	2
25	4	2	2
25	5	3	0
25	6	2	0
25	7	3	0
25	8	3	0
25	9	0	0
25	10	0	0
25	11	0	0
25	12	0	0
26	1	3	2
26	2	3	3
26	3	1	3
26	4	2	2
26	5	3	3
26	6	3	3
26	7	2	0
26	8	3	0
26	9	2	0
26	10	3	0
26	11	0	0
26	12	0	0
27	1	2	2
27	2	3	3
27	3	2	2
27	4	3	2
27	5	2	1
27	6	3	1
27	7	2	0
27	8	1	0
27	9	2	0
27	10	3	0
27	11	3	0
27	12	0	0
28	1	2	2
28	2	3	2
28	3	2	2
28	4	2	1
28	5	2	2
28	6	2	3
28	7	2	0
28	8	1	0
28	9	0	0
28	10	0	0
28	11	0	0
28	12	0	0
29	1	3	2
29	2	3	3
29	3	1	2
29	4	2	2
29	5	2	3
29	6	2	1
29	7	1	0
29	8	0	0
29	9	0	0
29	10	0	0
29	11	0	0
29	12	0	0
30	1	4	3
30	2	3	2
30	3	3	3
30	4	2	2
30	5	3	2
30	6	1	1
30	7	0	2
30	8	0	1
30	9	0	0
30	10	0	0
30	11	0	0
30	12	0	0
31	1	2	3
31	2	3	2
31	3	1	3
31	4	0	3
31	5	0	3
31	6	0	2
31	7	0	3
31	8	0	0
31	9	0	0
31	10	0	0
31	11	0	0
31	12	0	0
32	1	1	2
32	2	3	2
32	3	2	1
32	4	3	2
32	5	3	2
32	6	1	2
32	7	2	2
32	8	0	0
32	9	0	0
32	10	0	0
32	11	0	0
32	12	0	0
33	1	2	2
33	2	2	2
33	3	2	2
33	4	1	2
33	5	1	3
33	6	2	3
33	7	2	2
33	8	2	2
33	9	2	2
33	10	3	2
33	11	2	2
33	12	2	2
34	1	2	2
34	2	3	2
34	3	2	2
34	4	2	2
34	5	2	2
34	6	2	2
34	7	0	0
34	8	0	0
34	9	0	0
34	10	0	0
34	11	0	0
34	12	0	0
35	1	2	2
35	2	2	2
35	3	3	3
35	4	2	1
35	5	1	2
35	6	0	0
35	7	0	0
35	8	0	0
35	9	0	0
35	10	0	0
35	11	0	0
35	12	0	0
36	1	3	1
36	2	2	1
36	3	2	2
36	4	3	2
36	5	1	2
36	6	2	2
36	7	2	1
36	8	0	0
36	9	0	0
36	10	0	0
36	11	0	0
36	12	0	0
