# Supplementary material for: Host population density and presence of predators as key factors influencing the number of gregarious parasitoid Anaphes flavipes offspring
Source: Sci Rep. 2019 Apr 15;9:6081. doi: 10.1038/s41598-019-42503-4 (PMC6465251; doi:10.1038/s41598-019-42503-4)
Supplement: Supplementary file 2 — Dataset 2 [file 41598_2019_42503_MOESM2_ESM.xlsx]

## Sheet: Host specifity
Samková Alena, Hadrava Jiří, Skuhrovec Jiří & Janšta Petr. Host population density and presence of predators as key factors influencing the number of gregarious parasitoid Anaphes flavipes offspring.
Host species	Number of individual developing in one host egg
Oulema melanopus	3
Oulema melanopus	3
Oulema melanopus	3
Oulema melanopus	2
Oulema melanopus	3
Oulema melanopus	3
Oulema melanopus	3
Oulema melanopus	4
Oulema melanopus	3
Oulema melanopus	2
Oulema melanopus	2
Oulema melanopus	2
Oulema melanopus	2
Oulema melanopus	3
Oulema melanopus	3
Oulema melanopus	3
Oulema melanopus	3
Oulema melanopus	3
Oulema melanopus	2
Oulema melanopus	2
Oulema melanopus	2
Oulema melanopus	2
Oulema melanopus	3
Oulema melanopus	3
Oulema melanopus	2
Oulema melanopus	3
Oulema melanopus	3
Oulema melanopus	3
Oulema melanopus	3
Oulema melanopus	1
Oulema melanopus	2
Oulema melanopus	3
Oulema melanopus	2
Oulema melanopus	3
Oulema melanopus	2
Oulema melanopus	2
Oulema melanopus	3
Oulema melanopus	2
Oulema melanopus	3
Oulema melanopus	2
Oulema melanopus	2
Oulema melanopus	2
Oulema melanopus	2
Oulema melanopus	1
Oulema melanopus	2
Oulema melanopus	4
Oulema melanopus	2
Oulema melanopus	2
Oulema melanopus	3
Oulema melanopus	2
Oulema melanopus	3
Oulema melanopus	2
Oulema melanopus	2
Oulema melanopus	3
Oulema melanopus	3
Oulema melanopus	2
Oulema melanopus	3
Oulema melanopus	2
Oulema melanopus	2
Oulema melanopus	2
Oulema melanopus	2
Oulema melanopus	3
Oulema melanopus	3
Oulema melanopus	2
Oulema melanopus	2
Oulema melanopus	3
Oulema melanopus	3
Oulema melanopus	3
Oulema melanopus	2
Oulema melanopus	2
Oulema melanopus	3
Oulema melanopus	2
Oulema melanopus	3
Oulema melanopus	2
Oulema melanopus	1
Oulema melanopus	1
Oulema melanopus	1
Oulema melanopus	2
Oulema melanopus	2
Oulema melanopus	2
Oulema melanopus	3
Oulema melanopus	2
Oulema melanopus	3
Oulema melanopus	1
Oulema melanopus	1
Oulema melanopus	2
Oulema melanopus	2
Oulema melanopus	2
Oulema melanopus	3
Oulema melanopus	2
Oulema melanopus	2
Oulema melanopus	2
Oulema melanopus	3
Oulema melanopus	2
Oulema melanopus	2
Oulema melanopus	2
Oulema melanopus	2
Oulema melanopus	2
Oulema melanopus	1
Oulema melanopus	3
Oulema melanopus	2
Oulema melanopus	3
Oulema melanopus	3
Oulema melanopus	3
Oulema melanopus	3
Oulema melanopus	3
Oulema melanopus	2
Oulema melanopus	3
Oulema melanopus	2
Oulema melanopus	2
Oulema melanopus	2
Oulema melanopus	3
Oulema melanopus	2
Oulema melanopus	4
Oulema melanopus	3
Oulema melanopus	2
Oulema melanopus	3
Oulema melanopus	3
Oulema melanopus	2
Oulema melanopus	2
Oulema melanopus	3
Oulema melanopus	3
Oulema melanopus	3
Oulema melanopus	3
Oulema melanopus	3
Oulema melanopus	2
Oulema melanopus	3
Oulema melanopus	3
Oulema melanopus	3
Oulema melanopus	2
Oulema melanopus	3
Oulema melanopus	4
Oulema melanopus	2
Oulema melanopus	2
Oulema melanopus	3
Oulema melanopus	3
Oulema melanopus	3
Oulema melanopus	3
Oulema melanopus	3
Oulema melanopus	3
Oulema melanopus	3
Oulema melanopus	3
Oulema melanopus	3
Oulema melanopus	2
Oulema melanopus	3
Oulema melanopus	2
Oulema melanopus	1
Oulema melanopus	3
Oulema melanopus	3
Oulema melanopus	3
Oulema melanopus	2
Oulema melanopus	3
Oulema melanopus	3
Oulema melanopus	3
Oulema melanopus	3
Oulema melanopus	3
Oulema melanopus	3
Oulema melanopus	2
Oulema melanopus	3
Oulema melanopus	2
Oulema melanopus	2
Oulema melanopus	3
Oulema melanopus	2
Oulema melanopus	2
Oulema melanopus	3
Oulema melanopus	3
Oulema melanopus	2
Oulema melanopus	3
Oulema melanopus	3
Oulema melanopus	2
Oulema melanopus	2
Oulema melanopus	3
Oulema melanopus	2
Oulema melanopus	2
Oulema melanopus	1
Oulema melanopus	3
Oulema melanopus	3
Oulema melanopus	3
Oulema melanopus	3
Oulema melanopus	2
Oulema melanopus	1
Oulema melanopus	2
Oulema melanopus	2
Oulema melanopus	2
Oulema melanopus	2
Oulema melanopus	2
Oulema melanopus	1
Oulema melanopus	2
Oulema melanopus	2
Oulema melanopus	3
Oulema melanopus	3
Oulema melanopus	3
Oulema melanopus	2
Oulema melanopus	4
Oulema melanopus	3
Oulema melanopus	2
Oulema melanopus	2
Oulema melanopus	2
Oulema melanopus	3
Oulema melanopus	2
Oulema melanopus	3
Oulema melanopus	3
Oulema melanopus	2
Oulema melanopus	2
Oulema melanopus	3
Oulema melanopus	2
Oulema melanopus	4
Oulema melanopus	2
Oulema melanopus	3
Oulema melanopus	3
Oulema melanopus	2
Oulema melanopus	3
Oulema melanopus	2
Oulema melanopus	4
Oulema melanopus	2
Oulema melanopus	3
Oulema melanopus	3
Oulema melanopus	2
Oulema melanopus	2
Oulema melanopus	1
Oulema melanopus	1
Oulema melanopus	2
Oulema melanopus	1
Oulema melanopus	2
Oulema melanopus	1
Oulema melanopus	3
Oulema melanopus	2
Oulema melanopus	2
Oulema melanopus	1
Oulema melanopus	1
Oulema melanopus	1
Oulema melanopus	2
Oulema melanopus	2
Oulema melanopus	2
Oulema melanopus	2
Oulema melanopus	3
Oulema melanopus	2
Oulema melanopus	2
Oulema melanopus	3
Oulema melanopus	3
Oulema melanopus	2
Oulema gallaeciana	2
Oulema gallaeciana	2
Oulema gallaeciana	2
Oulema gallaeciana	2
Oulema gallaeciana	2
Oulema gallaeciana	2
Oulema gallaeciana	2
Oulema gallaeciana	3
Oulema gallaeciana	3
Oulema gallaeciana	3
Oulema gallaeciana	3
Oulema gallaeciana	2
Oulema gallaeciana	1
Oulema gallaeciana	1
Oulema gallaeciana	2
Oulema gallaeciana	2
Oulema gallaeciana	1
Oulema gallaeciana	3
Oulema gallaeciana	2
Oulema gallaeciana	2
Oulema gallaeciana	2
Oulema gallaeciana	3
Oulema gallaeciana	3
Oulema gallaeciana	2
Oulema gallaeciana	2
Oulema gallaeciana	2
Oulema gallaeciana	3
Oulema gallaeciana	3
Oulema gallaeciana	2
Oulema gallaeciana	3
Oulema gallaeciana	3
Oulema gallaeciana	2
Oulema gallaeciana	3
Oulema gallaeciana	3
Oulema gallaeciana	2
Oulema gallaeciana	2
Oulema gallaeciana	3
Oulema gallaeciana	2
Oulema gallaeciana	3
Oulema gallaeciana	2
Oulema gallaeciana	2
Oulema gallaeciana	3
Oulema gallaeciana	1
Oulema gallaeciana	3
Oulema gallaeciana	3
Oulema gallaeciana	3
Oulema gallaeciana	3
Oulema gallaeciana	2
Oulema gallaeciana	3
Oulema gallaeciana	2
Oulema gallaeciana	3
Oulema gallaeciana	2
Oulema gallaeciana	2
Oulema gallaeciana	1
Oulema gallaeciana	1
Oulema gallaeciana	3
Oulema gallaeciana	1
Oulema gallaeciana	2
Oulema gallaeciana	1
Oulema gallaeciana	3
Oulema gallaeciana	2
Oulema gallaeciana	1
Oulema gallaeciana	2
Oulema gallaeciana	2
Oulema gallaeciana	2
Oulema gallaeciana	2
Oulema gallaeciana	3
Oulema gallaeciana	3
Oulema gallaeciana	2
Oulema gallaeciana	3
Oulema gallaeciana	3
Oulema gallaeciana	3
Oulema gallaeciana	3
Oulema gallaeciana	2
Oulema gallaeciana	2
Oulema gallaeciana	2
Oulema gallaeciana	3
Oulema gallaeciana	2
Oulema gallaeciana	3
Oulema gallaeciana	2
Oulema gallaeciana	2
Oulema gallaeciana	2
Oulema gallaeciana	3
Oulema gallaeciana	2
Oulema gallaeciana	3
Oulema gallaeciana	2
Oulema gallaeciana	1
Oulema gallaeciana	3
Oulema gallaeciana	3
Oulema gallaeciana	2
Oulema gallaeciana	2
Oulema gallaeciana	3
Oulema gallaeciana	2
Oulema gallaeciana	2
Oulema gallaeciana	2
Oulema gallaeciana	2
Oulema gallaeciana	3
Oulema gallaeciana	2
Oulema gallaeciana	1
Oulema duftschmidi	3
Oulema duftschmidi	2
Oulema duftschmidi	2
Oulema duftschmidi	2
Oulema duftschmidi	2
Oulema duftschmidi	1
Oulema duftschmidi	2
Oulema duftschmidi	3
Oulema duftschmidi	2
Oulema duftschmidi	3
Oulema duftschmidi	2
Oulema duftschmidi	3
Oulema duftschmidi	2
Oulema duftschmidi	3
Oulema duftschmidi	3
Oulema duftschmidi	3
Oulema duftschmidi	3
Oulema duftschmidi	2
Oulema duftschmidi	3
Oulema duftschmidi	1
Oulema duftschmidi	2
Oulema duftschmidi	2
Oulema duftschmidi	3
Oulema duftschmidi	3
