# Supplementary material for: Host population density and presence of predators as key factors influencing the number of gregarious parasitoid Anaphes flavipes offspring
Source: Sci Rep. 2019 Apr 15;9:6081. doi: 10.1038/s41598-019-42503-4 (PMC6465251; doi:10.1038/s41598-019-42503-4)
Supplement: Supplementary file 3 — Dataset 3 [file 41598_2019_42503_MOESM3_ESM.xlsx]

## Sheet: Host’s population density
Samková Alena, Hadrava Jiří, Skuhrovec Jiří & Janšta Petr. Host population density and presence of predators as key factors influencing the number of gregarious parasitoid Anaphes flavipes offspring.
ID of mother's female	Number of offsprings developing in one host egg	Number of host eggs
1	2	1
1	3	2
1	2	3
1	4	4
1	4	5
1	0	6
1	3	7
1	3	8
1	2	9
2	3	1
2	0	2
2	0	3
2	0	4
2	0	5
2	0	6
2	3	7
2	2	8
2	0	9
3	2	1
3	2	2
3	3	3
3	1	4
3	0	5
3	0	6
3	0	7
3	0	8
3	0	9
4	4	1
4	4	2
4	2	3
4	2	4
4	0	5
4	0	6
4	3	7
4	2	8
4	0	9
5	2	1
5	0	2
5	3	3
5	1	4
5	3	5
5	4	6
5	0	7
5	0	8
5	0	9
6	2	1
6	2	2
6	0	3
6	0	4
6	0	5
6	0	6
6	3	7
6	0	8
6	0	9
8	3	1
8	0	2
8	3	3
8	0	4
8	3	5
8	1	6
8	3	7
8	3	8
8	3	9
9	3	1
9	3	2
9	2	3
9	0	4
9	3	5
9	4	6
9	2	7
9	1	8
9	3	9
10	3	1
10	0	2
10	0	3
10	0	4
10	2	5
10	3	6
10	0	7
10	0	8
10	0	9
11	1	1
11	3	2
11	3	3
11	3	4
11	1	5
11	0	6
11	0	7
11	2	8
11	2	9
12	2	1
12	2	2
12	0	3
12	1	4
12	2	5
12	3	6
12	0	7
12	2	8
12	0	9
13	0	1
13	0	2
13	0	3
13	0	4
13	3	5
13	1	6
13	0	7
13	3	8
13	2	9
14	0	1
14	3	2
14	0	3
14	2	4
14	3	5
14	2	6
14	2	7
14	0	8
14	0	9
16	0	1
16	0	2
16	0	3
16	3	4
16	3	5
16	0	6
16	0	7
16	0	8
16	0	9
17	0	1
17	3	2
17	1	3
17	3	4
17	3	5
17	2	6
17	3	7
17	0	8
17	0	9
18	0	1
18	3	2
18	2	3
18	0	4
18	1	5
18	3	6
18	2	7
18	1	8
18	0	9
19	0	1
19	0	2
19	0	3
19	3	4
19	2	5
19	2	6
19	2	7
19	4	8
19	3	9
20	2	1
20	1	2
20	0	3
20	2	4
20	2	5
20	3	6
20	0	7
20	0	8
20	0	9
21	0	1
21	2	2
21	3	3
21	3	4
21	0	5
21	0	6
21	0	7
21	0	8
21	0	9
22	2	1
22	0	2
22	0	3
22	0	4
22	3	5
22	3	6
22	0	7
22	1	8
22	2	9
27	3	1
27	2	2
27	3	3
27	3	4
27	3	5
27	0	6
27	5	7
27	3	8
27	2	9
28	0	1
28	0	2
28	0	3
28	0	4
28	0	5
28	0	6
28	2	7
28	3	8
28	4	9
29	3	1
29	1	2
29	2	3
29	3	4
29	2	5
29	2	6
29	3	7
29	0	8
29	2	9
30	0	1
30	0	2
30	0	3
30	0	4
30	3	5
30	0	6
30	1	7
30	3	8
30	2	9
33	2	1
33	1	2
33	3	3
33	3	4
33	3	5
33	0	6
33	3	7
33	2	8
33	2	9
36	3	1
36	0	2
36	0	3
36	4	4
36	2	5
36	2	6
36	0	7
36	0	8
36	0	9
37	0	1
37	2	2
37	1	3
37	0	4
37	0	5
37	0	6
37	0	7
37	0	8
37	0	9
40	2	1
40	0	2
40	2	3
40	0	4
40	2	5
40	0	6
40	0	7
40	2	8
40	0	9
41	0	1
41	0	2
41	0	3
41	3	4
41	3	5
41	3	6
41	0	7
41	0	8
41	0	9
42	0	1
42	0	2
42	0	3
42	3	4
42	2	5
42	0	6
42	0	7
42	0	8
42	0	9
43	4	1
43	2	2
43	2	3
43	0	4
43	2	5
43	0	6
43	0	7
43	0	8
43	0	9
44	0	1
44	0	2
44	0	3
44	2	4
44	3	5
44	3	6
44	2	7
44	0	8
44	1	9
45	0	1
45	0	2
45	0	3
45	3	4
45	2	5
45	2	6
45	2	7
45	2	8
45	3	9
46	2	1
46	0	2
46	0	3
46	2	4
46	3	5
46	3	6
46	1	7
46	2	8
46	0	9
47	0	1
47	0	2
47	0	3
47	0	4
47	0	5
47	0	6
47	0	7
47	2	8
47	3	9
48	3	1
48	3	2
48	3	3
48	0	4
48	0	5
48	0	6
48	3	7
48	1	8
48	0	9
49	0	1
49	3	2
49	2	3
49	0	4
49	1	5
49	3	6
49	0	7
49	0	8
49	0	9
1	1	1
1	2	2
1	2	3
1	2	4
1	1	5
1	3	6
1	3	7
1	3	8
1	3	9
1	2	10
1	3	11
1	2	12
1	3	13
1	1	14
1	1	15
1	2	16
1	2	17
1	3	18
1	3	19
1	3	20
1	3	21
1	2	22
1	2	23
1	2	24
2	3	1
2	2	2
2	3	3
2	2	4
2	3	5
2	3	6
2	3	7
2	2	8
2	0	9
2	0	10
2	0	11
2	0	12
2	0	13
2	0	14
2	0	15
2	0	16
2	0	17
2	0	18
2	0	19
2	0	20
2	0	21
2	0	22
2	0	23
2	0	24
3	0	1
3	2	2
3	3	3
3	3	4
3	2	5
3	2	6
3	3	7
3	2	8
3	0	9
3	0	10
3	0	11
3	0	12
3	0	13
3	0	14
3	0	15
3	0	16
3	0	17
3	2	18
3	2	19
3	0	20
3	2	21
3	2	22
3	0	23
3	3	24
4	2	1
4	3	2
4	2	3
4	3	4
4	1	5
4	2	6
4	3	7
4	2	8
4	0	9
4	0	10
4	0	11
4	0	12
4	0	13
4	0	14
4	0	15
4	0	16
4	0	17
4	0	18
4	0	19
4	0	20
4	0	21
4	0	22
4	0	23
4	0	24
5	2	1
5	2	2
5	2	3
5	3	4
5	2	5
5	3	6
5	2	7
5	0	8
5	0	9
5	0	10
5	2	11
5	1	12
5	1	13
5	0	14
5	0	15
5	3	16
5	0	17
5	0	18
5	0	19
5	0	20
5	0	21
5	0	22
5	0	23
5	0	24
6	2	1
6	2	2
6	2	3
6	3	4
6	3	5
6	3	6
6	3	7
6	0	8
6	0	9
6	0	10
6	0	11
6	0	12
6	0	13
6	0	14
6	2	15
6	2	16
6	0	17
6	0	18
6	0	19
6	0	20
6	0	21
6	0	22
6	0	23
6	0	24
7	0	1
7	0	2
7	2	3
7	2	4
7	3	5
7	3	6
7	3	7
7	3	8
7	0	9
7	0	10
7	3	11
7	1	12
7	3	13
7	2	14
7	2	15
7	3	16
7	0	17
7	0	18
7	0	19
7	0	20
7	0	21
7	0	22
7	0	23
7	0	24
8	0	1
8	3	2
8	2	3
8	3	4
8	2	5
8	2	6
8	3	7
8	3	8
8	0	9
8	0	10
8	0	11
8	0	12
8	0	13
8	0	14
8	0	15
8	0	16
8	0	17
8	0	18
8	0	19
8	0	20
8	0	21
8	0	22
8	0	23
8	0	24
9	3	1
9	3	2
9	2	3
9	3	4
9	3	5
9	2	6
9	1	7
9	0	8
9	0	9
9	0	10
9	0	11
9	0	12
9	3	13
9	0	14
9	1	15
9	2	16
9	0	17
9	0	18
9	0	19
9	0	20
9	0	21
9	0	22
9	0	23
9	0	24
10	0	1
10	0	2
10	2	3
10	2	4
10	2	5
10	3	6
10	2	7
10	3	8
10	0	9
10	0	10
10	1	11
10	2	12
10	0	13
10	0	14
10	2	15
10	3	16
10	0	17
10	0	18
10	0	19
10	0	20
10	0	21
10	0	22
10	0	23
10	0	24
11	2	1
11	2	2
11	3	3
11	2	4
11	3	5
11	0	6
11	3	7
11	3	8
11	1	9
11	0	10
11	0	11
11	0	12
11	0	13
11	0	14
11	0	15
11	0	16
11	0	17
11	0	18
11	0	19
11	0	20
11	0	21
11	0	22
11	0	23
11	0	24
12	0	1
12	2	2
12	0	3
12	2	4
12	0	5
12	0	6
12	0	7
12	0	8
12	0	9
12	0	10
12	3	11
12	3	12
12	1	13
12	3	14
12	1	15
12	2	16
12	0	17
12	0	18
12	0	19
12	0	20
12	0	21
12	0	22
12	0	23
12	0	24
13	0	1
13	0	2
13	0	3
13	0	4
13	0	5
13	0	6
13	0	7
13	0	8
13	1	9
13	2	10
13	0	11
13	1	12
13	0	13
13	0	14
13	0	15
13	0	16
13	0	17
13	0	18
13	2	19
13	1	20
13	0	21
13	0	22
13	1	23
13	0	24
14	3	1
14	0	2
14	0	3
14	0	4
14	0	5
14	0	6
14	0	7
14	0	8
14	2	9
14	3	10
14	1	11
14	2	12
14	1	13
14	1	14
14	1	15
14	2	16
14	0	17
14	0	18
14	0	19
14	0	20
14	0	21
14	0	22
14	0	23
14	0	24
15	0	1
15	0	2
15	0	3
15	0	4
15	0	5
15	0	6
15	1	7
15	0	8
15	0	9
15	0	10
15	0	11
15	0	12
15	0	13
15	0	14
15	0	15
15	0	16
15	0	17
15	0	18
15	0	19
15	0	20
15	0	21
15	0	22
15	0	23
15	0	24
16	0	1
16	0	2
16	0	3
16	0	4
16	0	5
16	1	6
16	2	7
16	0	8
16	0	9
16	0	10
16	0	11
16	0	12
16	0	13
16	2	14
16	0	15
16	0	16
16	0	17
16	0	18
16	0	19
16	0	20
16	0	21
16	0	22
16	0	23
16	0	24
17	2	1
17	2	2
17	3	3
17	0	4
17	0	5
17	0	6
17	0	7
17	0	8
17	0	9
17	2	10
17	0	11
17	3	12
17	5	13
17	0	14
17	0	15
17	0	16
17	0	17
17	0	18
17	0	19
17	0	20
17	0	21
17	0	22
17	0	23
17	0	24
18	0	1
18	2	2
18	3	3
18	3	4
18	2	5
18	2	6
18	2	7
18	3	8
18	0	9
18	0	10
18	0	11
18	0	12
18	0	13
18	0	14
18	0	15
18	1	16
18	0	17
18	0	18
18	2	19
18	2	20
18	0	21
18	2	22
18	1	23
18	0	24
19	0	1
19	3	2
19	0	3
19	3	4
19	2	5
19	1	6
19	0	7
19	0	8
19	0	9
19	0	10
19	0	11
19	0	12
19	2	13
19	0	14
19	0	15
19	0	16
19	0	17
19	0	18
19	0	19
19	0	20
19	0	21
19	0	22
19	0	23
19	0	24
21	3	1
21	3	2
21	0	3
21	3	4
21	3	5
21	1	6
21	3	7
21	2	8
21	0	9
21	0	10
21	0	11
21	0	12
21	0	13
21	0	14
21	0	15
21	0	16
21	3	17
21	0	18
21	2	19
21	0	20
21	0	21
21	0	22
21	0	23
21	0	24
22	2	1
22	2	2
22	2	3
22	3	4
22	1	5
22	2	6
22	0	7
22	0	8
22	0	9
22	0	10
22	0	11
22	0	12
22	0	13
22	0	14
22	0	15
22	0	16
22	0	17
22	0	18
22	0	19
22	0	20
22	0	21
22	0	22
22	0	23
22	0	24
23	0	1
23	0	2
23	0	3
23	0	4
23	0	5
23	4	6
23	3	7
23	3	8
23	2	9
23	0	10
23	1	11
23	2	12
23	1	13
23	0	14
23	1	15
23	2	16
23	0	17
23	0	18
23	0	19
23	0	20
23	0	21
23	0	22
23	0	23
23	0	24
24	0	1
24	3	2
24	3	3
24	1	4
24	1	5
24	0	6
24	1	7
24	0	8
24	0	9
24	0	10
24	0	11
24	0	12
24	0	13
24	0	14
24	0	15
24	1	16
24	0	17
24	0	18
24	0	19
24	0	20
24	0	21
24	0	22
24	0	23
24	0	24
25	3	1
25	0	2
25	3	3
25	0	4
25	3	5
25	3	6
25	3	7
25	0	8
25	0	9
25	0	10
25	0	11
25	0	12
25	0	13
25	0	14
25	1	15
25	3	16
25	0	17
25	0	18
25	0	19
25	0	20
25	0	21
25	0	22
25	0	23
25	0	24
26	3	1
26	3	2
26	3	3
26	3	4
26	1	5
26	3	6
26	3	7
26	0	8
26	0	9
26	0	10
26	0	11
26	0	12
26	3	13
26	0	14
26	0	15
26	0	16
26	0	17
26	0	18
26	0	19
26	0	20
26	0	21
26	0	22
26	0	23
26	0	24
27	0	1
27	0	2
27	3	3
27	2	4
27	3	5
27	3	6
27	2	7
27	2	8
27	0	9
27	1	10
27	0	11
27	0	12
27	0	13
27	0	14
27	0	15
27	0	16
27	0	17
27	0	18
27	0	19
27	0	20
27	0	21
27	0	22
27	0	23
27	0	24
28	3	1
28	0	2
28	1	3
28	4	4
28	2	5
28	0	6
28	3	7
28	2	8
28	0	9
28	0	10
28	0	11
28	0	12
28	0	13
28	0	14
28	3	15
28	3	16
28	0	17
28	0	18
28	0	19
28	0	20
28	0	21
28	0	22
28	0	23
28	0	24
29	3	1
29	4	2
29	1	3
29	3	4
29	2	5
29	3	6
29	2	7
29	0	8
29	2	9
29	4	10
29	0	11
29	0	12
29	0	13
29	0	14
29	0	15
29	0	16
29	0	17
29	0	18
29	0	19
29	0	20
29	0	21
29	0	22
29	0	23
29	0	24
30	0	1
30	0	2
30	0	3
30	0	4
30	0	5
30	1	6
30	3	7
30	2	8
30	3	9
30	2	10
30	2	11
30	3	12
30	2	13
30	0	14
30	0	15
30	0	16
30	0	17
30	0	18
30	0	19
30	0	20
30	0	21
30	0	22
30	0	23
30	0	24
31	1	1
31	0	2
31	2	3
31	2	4
31	3	5
31	1	6
31	1	7
31	0	8
31	0	9
31	1	10
31	1	11
31	2	12
31	2	13
31	3	14
31	0	15
31	3	16
31	0	17
31	0	18
31	0	19
31	0	20
31	0	21
31	0	22
31	0	23
31	0	24
32	0	1
32	0	2
32	0	3
32	0	4
32	0	5
32	0	6
32	0	7
32	3	8
32	0	9
32	0	10
32	0	11
32	0	12
32	0	13
32	0	14
32	0	15
32	0	16
32	0	17
32	0	18
32	0	19
32	0	20
32	0	21
32	0	22
32	0	23
32	0	24
33	1	1
33	3	2
33	2	3
33	3	4
33	0	5
33	2	6
33	3	7
33	3	8
33	0	9
33	0	10
33	0	11
33	0	12
33	0	13
33	0	14
33	0	15
33	0	16
33	0	17
33	0	18
33	0	19
33	0	20
33	0	21
33	0	22
33	0	23
33	0	24
34	3	1
34	4	2
34	2	3
34	3	4
34	3	5
34	1	6
34	2	7
34	3	8
34	0	9
34	0	10
34	0	11
34	0	12
34	0	13
34	0	14
34	1	15
34	0	16
34	0	17
34	0	18
34	0	19
34	0	20
34	0	21
34	0	22
34	0	23
34	0	24
35	2	1
35	3	2
35	3	3
35	2	4
35	2	5
35	2	6
35	2	7
35	3	8
35	0	9
35	1	10
35	0	11
35	0	12
35	0	13
35	0	14
35	0	15
35	0	16
35	0	17
35	0	18
35	0	19
35	0	20
35	0	21
35	0	22
35	0	23
35	0	24
36	2	1
36	0	2
36	3	3
36	3	4
36	2	5
36	2	6
36	0	7
36	2	8
36	0	9
36	0	10
36	0	11
36	0	12
36	0	13
36	0	14
36	0	15
36	0	16
36	0	17
36	0	18
36	0	19
36	0	20
36	0	21
36	0	22
36	0	23
36	0	24
37	3	1
37	3	2
37	3	3
37	2	4
37	3	5
37	0	6
37	0	7
37	2	8
37	0	9
37	0	10
37	0	11
37	0	12
37	0	13
37	0	14
37	0	15
37	0	16
37	0	17
37	0	18
37	0	19
37	0	20
37	0	21
37	0	22
37	0	23
37	0	24
38	2	1
38	2	2
38	3	3
38	0	4
38	4	5
38	3	6
38	2	7
38	2	8
38	0	9
38	0	10
38	0	11
38	0	12
38	0	13
38	0	14
38	0	15
38	0	16
38	0	17
38	0	18
38	0	19
38	0	20
38	0	21
38	0	22
38	0	23
38	0	24
41	0	1
41	2	2
41	0	3
41	0	4
41	0	5
41	2	6
41	3	7
41	3	8
41	1	9
41	0	10
41	0	11
41	0	12
41	0	13
41	0	14
41	0	15
41	0	16
41	0	17
41	0	18
41	0	19
41	0	20
41	0	21
41	0	22
41	0	23
41	0	24
42	0	1
42	0	2
42	0	3
42	0	4
42	0	5
42	0	6
42	0	7
42	0	8
42	4	9
42	0	10
42	2	11
42	0	12
42	2	13
42	3	14
42	2	15
42	2	16
42	0	17
42	0	18
42	0	19
42	0	20
42	0	21
42	0	22
42	0	23
42	0	24
43	3	1
43	0	2
43	2	3
43	3	4
43	0	5
43	3	6
43	0	7
43	0	8
43	0	9
43	1	10
43	0	11
43	0	12
43	0	13
43	0	14
43	0	15
43	0	16
43	0	17
43	0	18
43	0	19
43	0	20
43	0	21
43	0	22
43	0	23
43	0	24
44	3	1
44	3	2
44	2	3
44	0	4
44	3	5
44	0	6
44	0	7
44	0	8
44	0	9
44	0	10
44	0	11
44	0	12
44	3	13
44	2	14
44	0	15
44	0	16
44	0	17
44	0	18
44	0	19
44	0	20
44	0	21
44	0	22
44	0	23
44	0	24
45	0	1
45	0	2
45	0	3
45	0	4
45	0	5
45	0	6
45	0	7
45	0	8
45	0	9
45	2	10
45	0	11
45	0	12
45	2	13
45	0	14
45	0	15
45	0	16
45	0	17
45	0	18
45	0	19
45	0	20
45	0	21
45	0	22
45	0	23
45	0	24
46	2	1
46	0	2
46	0	3
46	0	4
46	3	5
46	3	6
46	0	7
46	0	8
46	3	9
46	0	10
46	3	11
46	3	12
46	2	13
46	3	14
46	3	15
46	0	16
46	0	17
46	0	18
46	0	19
46	0	20
46	0	21
46	0	22
46	0	23
46	0	24
47	3	1
47	2	2
47	2	3
47	3	4
47	3	5
47	0	6
47	0	7
47	0	8
47	0	9
47	0	10
47	0	11
47	0	12
47	1	13
47	3	14
47	0	15
47	0	16
47	0	17
47	0	18
47	0	19
47	0	20
47	0	21
47	0	22
47	0	23
47	0	24
1	0	1
1	2	2
1	0	3
1	0	4
1	2	5
1	2	6
1	3	7
1	3	8
1	1	9
1	0	10
1	0	11
1	2	12
1	2	13
1	2	14
1	2	15
1	0	16
1	0	17
1	1	18
1	2	19
1	2	20
1	2	21
1	2	22
1	0	23
1	0	24
1	1	25
1	2	26
1	2	27
1	2	28
1	2	29
1	0	30
2	1	1
2	0	2
2	0	3
2	1	4
2	2	5
2	2	6
2	3	7
2	2	8
2	2	9
2	2	10
2	1	11
2	0	12
2	2	13
2	2	14
2	0	15
2	0	16
2	0	17
2	2	18
2	0	19
2	1	20
2	2	21
2	0	22
2	2	23
2	0	24
2	1	25
2	0	26
2	0	27
2	0	28
2	0	29
2	0	30
3	2	1
3	3	2
3	2	3
3	2	4
3	2	5
3	1	6
3	2	7
3	1	8
3	2	9
3	1	10
3	2	11
3	2	12
3	3	13
3	2	14
3	3	15
3	0	16
3	0	17
3	2	18
3	2	19
3	2	20
3	0	21
3	2	22
3	2	23
3	2	24
3	2	25
3	2	26
3	2	27
3	2	28
3	0	29
3	0	30
4	1	1
4	3	2
4	2	3
4	2	4
4	0	5
4	2	6
4	2	7
4	2	8
4	2	9
4	0	10
4	2	11
4	0	12
4	2	13
4	0	14
4	0	15
4	0	16
4	0	17
4	1	18
4	1	19
4	2	20
4	1	21
4	0	22
4	3	23
4	2	24
4	2	25
4	2	26
4	1	27
4	0	28
4	0	29
4	0	30
5	1	1
5	0	2
5	2	3
5	3	4
5	1	5
5	0	6
5	0	7
5	0	8
5	0	9
5	2	10
5	1	11
5	1	12
5	1	13
5	1	14
5	0	15
5	2	16
5	0	17
5	1	18
5	1	19
5	2	20
5	2	21
5	0	22
5	0	23
5	0	24
5	0	25
5	0	26
5	0	27
5	0	28
5	0	29
5	0	30
6	0	1
6	2	2
6	2	3
6	0	4
6	3	5
6	2	6
6	2	7
6	2	8
6	0	9
6	2	10
6	0	11
6	0	12
6	0	13
6	0	14
6	1	15
6	0	16
6	3	17
6	2	18
6	2	19
6	0	20
6	2	21
6	0	22
6	3	23
6	0	24
6	1	25
6	2	26
6	1	27
6	1	28
6	0	29
6	0	30
7	0	1
7	0	2
7	1	3
7	2	4
7	3	5
7	3	6
7	0	7
7	2	8
7	1	9
7	1	10
7	0	11
7	3	12
7	0	13
7	3	14
7	2	15
7	0	16
7	2	17
7	2	18
7	3	19
7	3	20
7	2	21
7	2	22
7	2	23
7	3	24
7	2	25
7	3	26
7	0	27
7	3	28
7	2	29
7	3	30
8	0	1
8	0	2
8	0	3
8	0	4
8	0	5
8	2	6
8	1	7
8	2	8
8	2	9
8	0	10
8	2	11
8	2	12
8	3	13
8	2	14
8	0	15
8	2	16
8	2	17
8	2	18
8	3	19
8	3	20
8	2	21
8	2	22
8	0	23
8	0	24
8	0	25
8	0	26
8	0	27
8	0	28
8	1	29
8	0	30
9	3	1
9	0	2
9	2	3
9	0	4
9	0	5
9	0	6
9	0	7
9	0	8
9	0	9
9	0	10
9	0	11
9	0	12
9	0	13
9	0	14
9	0	15
9	0	16
9	0	17
9	0	18
9	0	19
9	0	20
9	0	21
9	0	22
9	0	23
9	0	24
9	0	25
9	0	26
9	0	27
9	0	28
9	0	29
9	0	30
10	2	1
10	0	2
10	3	3
10	3	4
10	3	5
10	1	6
10	3	7
10	0	8
10	2	9
10	0	10
10	0	11
10	0	12
10	0	13
10	0	14
10	0	15
10	0	16
10	0	17
10	0	18
10	0	19
10	0	20
10	0	21
10	0	22
10	0	23
10	0	24
10	0	25
10	0	26
10	0	27
10	0	28
10	0	29
10	0	30
11	0	1
11	1	2
11	0	3
11	0	4
11	2	5
11	0	6
11	0	7
11	0	8
11	0	9
11	0	10
11	0	11
11	0	12
11	0	13
11	0	14
11	0	15
11	1	16
11	0	17
11	0	18
11	0	19
11	0	20
11	0	21
11	0	22
11	0	23
11	0	24
11	0	25
11	0	26
11	0	27
11	0	28
11	1	29
11	1	30
12	2	1
12	0	2
12	2	3
12	1	4
12	2	5
12	0	6
12	2	7
12	0	8
12	0	9
12	0	10
12	0	11
12	0	12
12	0	13
12	0	14
12	0	15
12	0	16
12	0	17
12	0	18
12	0	19
12	0	20
12	3	21
12	3	22
12	2	23
12	0	24
12	0	25
12	0	26
12	0	27
12	0	28
12	0	29
12	0	30
13	0	1
13	3	2
13	1	3
13	2	4
13	2	5
13	3	6
13	0	7
13	0	8
13	0	9
13	0	10
13	0	11
13	0	12
13	0	13
13	0	14
13	0	15
13	0	16
13	0	17
13	0	18
13	0	19
13	0	20
13	0	21
13	0	22
13	0	23
13	0	24
13	0	25
13	0	26
13	0	27
13	0	28
13	0	29
13	0	30
14	3	1
14	0	2
14	2	3
14	3	4
14	3	5
14	0	6
14	0	7
14	0	8
14	0	9
14	0	10
14	0	11
14	0	12
14	0	13
14	0	14
14	0	15
14	0	16
14	0	17
14	0	18
14	0	19
14	0	20
14	0	21
14	0	22
14	2	23
14	1	24
14	1	25
14	0	26
14	0	27
14	2	28
14	0	29
14	0	30
16	2	1
16	0	2
16	0	3
16	0	4
16	0	5
16	0	6
16	0	7
16	0	8
16	0	9
16	0	10
16	3	11
16	2	12
16	0	13
16	0	14
16	0	15
16	0	16
16	0	17
16	0	18
16	0	19
16	0	20
16	0	21
16	0	22
16	0	23
16	0	24
16	0	25
16	0	26
16	0	27
16	0	28
16	0	29
16	0	30
17	2	1
17	1	2
17	0	3
17	0	4
17	0	5
17	2	6
17	2	7
17	0	8
17	0	9
17	0	10
17	0	11
17	3	12
17	0	13
17	2	14
17	0	15
17	2	16
17	3	17
17	3	18
17	3	19
17	0	20
17	0	21
17	0	22
17	0	23
17	0	24
17	0	25
17	0	26
17	0	27
17	0	28
17	0	29
17	0	30
19	0	1
19	0	2
19	0	3
19	0	4
19	0	5
19	0	6
19	0	7
19	0	8
19	0	9
19	0	10
19	0	11
19	0	12
19	1	13
19	0	14
19	0	15
19	0	16
19	1	17
19	0	18
19	0	19
19	0	20
19	0	21
19	0	22
19	0	23
19	2	24
19	0	25
19	0	26
19	0	27
19	0	28
19	3	29
19	0	30
20	2	1
20	0	2
20	1	3
20	0	4
20	2	5
20	0	6
20	0	7
20	0	8
20	0	9
20	0	10
20	0	11
20	0	12
20	0	13
20	0	14
20	0	15
20	0	16
20	0	17
20	0	18
20	0	19
20	0	20
20	0	21
20	0	22
20	0	23
20	0	24
20	2	25
20	1	26
20	2	27
20	1	28
20	0	29
20	0	30
21	1	1
21	0	2
21	1	3
21	2	4
21	2	5
21	0	6
21	0	7
21	0	8
21	0	9
21	0	10
21	0	11
21	0	12
21	0	13
21	0	14
21	0	15
21	0	16
21	0	17
21	0	18
21	0	19
21	0	20
21	0	21
21	0	22
21	0	23
21	0	24
21	0	25
21	0	26
21	2	27
21	2	28
21	2	29
21	2	30
22	2	1
22	2	2
22	1	3
22	2	4
22	2	5
22	0	6
22	0	7
22	0	8
22	0	9
22	0	10
22	0	11
22	0	12
22	0	13
22	0	14
22	0	15
22	0	16
22	1	17
22	2	18
22	2	19
22	3	20
22	0	21
22	0	22
22	0	23
22	0	24
22	0	25
22	0	26
22	0	27
22	0	28
22	0	29
22	0	30
23	1	1
23	2	2
23	1	3
23	2	4
23	0	5
23	1	6
23	0	7
23	1	8
23	1	9
[truncated: 741 more rows]
