# Supplementary material for: Host population density and presence of predators as key factors influencing the number of gregarious parasitoid Anaphes flavipes offspring
Source: Sci Rep. 2019 Apr 15;9:6081. doi: 10.1038/s41598-019-42503-4 (PMC6465251; doi:10.1038/s41598-019-42503-4)
Supplement: Supplementary file 4 — Dataset 4 [file 41598_2019_42503_MOESM4_ESM.xlsx]

## Sheet: Presence of predator
Samková Alena, Hadrava Jiří, Skuhrovec Jiří & Janšta Petr. Host population density and presence of predators as key factors influencing the number of gregarious parasitoid Anaphes flavipes offspring.
Presence of predator
ID of mother's female	Number of offsprings developing in one host egg
1	3
1	2
1	3
1	3
1	3
1	3
1	2
1	3
1	3
1	3
1	1
1	2
2	2
2	1
2	0
2	0
2	0
2	0
2	0
2	0
2	0
2	0
2	0
2	0
3	3
3	2
3	2
3	2
3	3
3	0
3	0
3	0
3	0
3	0
3	0
3	0
4	3
4	0
4	0
4	0
4	0
4	0
4	0
4	0
4	0
4	0
4	0
4	0
5	1
5	3
5	1
5	0
5	0
5	0
5	0
5	0
5	0
5	0
5	0
5	0
6	3
6	2
6	3
6	2
6	1
6	0
6	0
6	0
6	0
6	0
6	0
6	0
7	3
7	2
7	3
7	1
7	0
7	0
7	0
7	0
7	0
7	0
7	0
7	0
8	3
8	3
8	4
8	3
8	3
8	3
8	0
8	0
8	0
8	0
8	0
8	0
9	2
9	3
9	2
9	3
9	3
9	0
9	0
9	0
9	0
9	0
9	0
9	0
10	2
10	1
10	2
10	2
10	0
10	0
10	0
10	0
10	0
10	0
10	0
10	0
11	2
11	3
11	3
11	2
11	2
11	0
11	0
11	0
11	0
11	0
11	0
11	0
12	3
12	2
12	2
12	3
12	2
12	2
12	2
12	0
12	0
12	0
12	0
12	0
13	2
13	3
13	3
13	3
13	3
13	3
13	0
13	0
13	0
13	0
13	0
13	0
14	2
14	2
14	3
14	3
14	2
14	3
14	3
14	3
14	0
14	0
14	0
14	0
15	2
15	3
15	1
15	0
15	0
15	0
15	0
15	0
15	0
15	0
15	0
15	0
16	2
16	2
16	2
16	2
16	2
16	2
16	3
16	3
16	2
16	2
16	0
16	0
17	3
17	2
17	2
17	3
17	3
17	2
17	2
17	0
17	0
17	0
17	0
17	0
18	3
18	2
18	0
18	0
18	0
18	0
18	0
18	0
18	0
18	0
18	0
18	0
19	2
19	3
19	1
19	0
19	0
19	0
19	0
19	0
19	0
19	0
19	0
19	0
20	1
20	3
20	0
20	0
20	0
20	0
20	0
20	0
20	0
20	0
20	0
20	0
21	3
21	3
21	0
21	0
21	0
21	0
21	0
21	0
21	0
21	0
21	0
21	0
22	3
22	2
22	0
22	0
22	0
22	0
22	0
22	0
22	0
22	0
22	0
22	0
23	2
23	4
23	2
23	0
23	0
23	0
23	0
23	0
23	0
23	0
23	0
23	0
24	3
24	2
24	2
24	3
24	2
24	0
24	0
24	0
24	0
24	0
24	0
24	0
25	2
25	3
25	3
25	3
25	2
25	0
25	0
25	0
25	0
25	0
25	0
25	0
26	4
26	3
26	3
26	0
26	0
26	0
26	0
26	0
26	0
26	0
26	0
26	0
27	2
27	2
27	2
27	2
27	2
27	2
27	2
27	0
27	0
27	0
27	0
27	0
28	3
28	2
28	2
28	2
28	3
28	0
28	0
28	0
28	0
28	0
28	0
28	0
29	2
29	3
29	2
29	3
29	1
29	2
29	2
29	2
29	2
29	2
29	0
29	0
30	2
30	2
30	2
30	2
30	2
30	0
30	0
30	0
30	0
30	0
30	0
30	0
31	2
31	3
31	3
31	2
31	1
31	1
31	3
31	0
31	0
31	0
31	0
31	0
32	4
32	2
32	4
32	3
32	3
32	0
32	0
32	0
32	0
32	0
32	0
32	0
33	2
33	2
33	2
33	2
33	2
33	3
33	3
33	1
33	2
33	0
33	0
33	0
34	3
34	2
34	3
34	1
34	4
34	1
34	0
34	0
34	0
34	0
34	0
34	0
35	3
35	3
35	2
35	2
35	1
35	1
35	2
35	0
35	0
35	0
35	0
35	0
36	2
36	2
36	2
36	2
36	1
36	2
36	2
36	1
36	0
36	0
36	0
36	0
37	2
37	2
37	3
37	4
37	2
37	2
37	3
37	2
37	2
37	3
37	0
37	0
38	1
38	2
38	2
38	1
38	0
38	0
38	0
38	0
38	0
38	0
38	0
38	0
39	3
39	2
39	1
39	1
39	2
39	0
39	0
39	0
39	0
39	0
39	0
39	0
40	2
40	3
40	2
40	2
40	3
40	2
40	3
40	1
40	0
40	0
40	0
40	0
41	2
41	2
41	2
41	2
41	2
41	2
41	0
41	0
41	0
41	0
41	0
41	0
42	2
42	2
42	2
42	2
42	2
42	2
42	0
42	0
42	0
42	0
42	0
42	0
43	2
43	2
43	2
43	1
43	3
43	1
43	2
43	0
43	0
43	0
43	0
43	0
44	3
44	3
44	0
44	0
44	0
44	0
44	0
44	0
44	0
44	0
44	0
44	0
45	3
45	2
45	2
45	3
45	2
45	2
45	2
45	1
45	1
45	0
45	0
45	0
46	1
46	2
46	2
46	0
46	0
46	0
46	0
46	0
46	0
46	0
46	0
46	0
47	2
47	1
47	1
47	3
47	3
47	0
47	0
47	0
47	0
47	0
47	0
47	0
48	2
48	3
48	1
48	3
48	3
48	2
48	2
48	2
48	0
48	0
48	0
48	0
49	1
49	3
49	3
49	3
49	2
49	1
49	3
49	2
49	0
49	0
49	0
49	0
50	3
50	2
50	2
50	3
50	3
50	3
50	0
50	0
50	0
50	0
50	0
50	0
51	2
51	2
51	1
51	2
51	3
51	0
51	0
51	0
51	0
51	0
51	0
51	0
52	2
52	2
52	2
52	2
52	3
52	2
52	2
52	0
52	0
52	0
52	0
52	0
53	2
53	2
53	0
53	0
53	0
53	0
53	0
53	0
53	0
53	0
53	0
53	0
54	2
54	2
54	0
54	0
54	0
54	0
54	0
54	0
54	0
54	0
54	0
54	0
55	2
55	2
55	3
55	3
55	2
55	2
55	0
55	0
55	0
55	0
55	0
55	0
56	3
56	2
56	2
56	2
56	3
56	2
56	1
56	3
56	1
56	2
56	2
56	0
57	3
57	3
57	2
57	3
57	0
57	0
57	0
57	0
57	0
57	0
57	0
57	0
58	3
58	3
58	4
58	3
58	0
58	0
58	0
58	0
58	0
58	0
58	0
58	0
59	2
59	3
59	3
59	3
59	3
59	3
59	0
59	0
59	0
59	0
59	0
59	0
60	3
60	2
60	3
60	1
60	3
60	3
60	0
60	0
60	0
60	0
60	0
60	0
61	2
61	3
61	3
61	2
61	3
61	2
61	2
61	0
61	0
61	0
61	0
61	0
62	3
62	0
62	0
62	0
62	0
62	0
62	0
62	0
62	0
62	0
62	0
62	0
63	1
63	2
63	2
63	3
63	2
63	0
63	0
63	0
63	0
63	0
63	0
63	0
64	3
64	3
64	0
64	0
64	0
64	0
64	0
64	0
64	0
64	0
64	0
64	0
65	2
65	3
65	0
65	0
65	0
65	0
65	0
65	0
65	0
65	0
65	0
65	0
66	3
66	3
66	3
66	4
66	0
66	0
66	0
66	0
66	0
66	0
66	0
66	0
67	1
67	2
67	1
67	3
67	3
67	3
67	2
67	0
67	0
67	0
67	0
67	0
68	2
68	2
68	3
68	2
68	2
68	2
68	0
68	0
68	0
68	0
68	0
68	0
69	3
69	3
69	2
69	2
69	3
69	0
69	0
69	0
69	0
69	0
69	0
69	0
70	2
70	3
70	1
70	3
70	3
70	2
70	0
70	0
70	0
70	0
70	0
70	0
71	4
71	2
71	3
71	3
71	2
71	3
71	3
71	3
71	0
71	0
71	0
71	0
72	1
72	2
72	2
72	1
72	3
72	1
72	3
72	1
72	0
72	0
72	0
72	0
73	2
73	3
73	2
73	3
73	3
73	0
73	0
73	0
73	0
73	0
73	0
73	0
74	3
74	3
74	3
74	3
74	0
74	0
74	0
74	0
74	0
74	0
74	0
74	0
75	3
75	0
75	0
75	0
75	0
75	0
75	0
75	0
75	0
75	0
75	0
75	0
76	3
76	1
76	3
76	2
76	3
76	0
76	0
76	0
76	0
76	0
76	0
76	0
77	3
77	1
77	3
77	1
77	0
77	0
77	0
77	0
77	0
77	0
77	0
77	0
78	2
78	3
78	2
78	1
78	2
78	3
78	0
78	0
78	0
78	0
78	0
78	0

## Sheet: Control
Control experiment without predator
ID of mother's female	Number of offsprings developing in one host egg
1	0
1	0
1	0
1	0
1	0
1	0
1	3
1	0
1	0
1	0
1	0
1	0
2	2
2	2
2	1
2	0
2	0
2	0
2	0
2	0
2	0
2	0
2	0
2	0
3	3
3	1
3	2
3	3
3	0
3	0
3	0
3	0
3	0
3	0
3	2
3	2
4	3
4	0
4	2
4	2
4	3
4	3
4	1
4	0
4	3
4	1
4	3
4	0
5	3
5	3
5	2
5	0
5	0
5	3
5	2
5	0
5	0
5	0
5	0
5	0
6	3
6	3
6	0
6	0
6	0
6	3
6	3
6	3
6	0
6	0
6	0
6	0
7	2
7	0
7	0
7	0
7	3
7	2
7	0
7	0
7	0
7	0
7	0
7	0
8	3
8	0
8	0
8	0
8	0
8	0
8	0
8	0
8	0
8	0
8	0
8	0
9	3
9	2
9	2
9	0
9	0
9	0
9	0
9	0
9	0
9	0
9	0
9	0
10	2
10	3
10	3
10	0
10	0
10	0
10	0
10	0
10	0
10	0
10	0
10	0
11	0
11	0
11	3
11	3
11	2
11	0
11	3
11	3
11	0
11	0
11	0
11	0
12	0
12	3
12	0
12	0
12	0
12	0
12	3
12	3
12	0
12	0
12	0
12	0
13	3
13	0
13	0
13	0
13	0
13	0
13	0
13	0
13	0
13	0
13	0
13	0
14	0
14	0
14	0
14	1
14	0
14	0
14	0
14	1
14	0
14	2
14	0
14	0
15	3
15	0
15	3
15	0
15	0
15	0
15	0
15	0
15	0
15	0
15	0
15	0
16	2
16	0
16	0
16	0
16	2
16	3
16	3
16	2
16	0
16	0
16	0
16	0
17	3
17	0
17	0
17	0
17	0
17	0
17	0
17	0
17	0
17	0
17	0
17	0
18	3
18	0
18	0
18	0
18	0
18	0
18	0
18	0
18	0
18	0
18	0
18	0
19	0
19	0
19	2
19	3
19	0
19	0
19	0
19	0
19	0
19	0
19	2
19	2
20	1
20	0
20	0
20	1
20	0
20	0
20	0
20	3
20	0
20	0
20	0
20	0
21	3
21	2
21	0
21	0
21	0
21	0
21	0
21	0
21	3
21	3
21	0
21	0
22	2
22	3
22	0
22	3
22	0
22	0
22	0
22	0
22	0
22	0
22	0
22	0
23	0
23	0
23	1
23	2
23	2
23	2
23	0
23	0
23	0
23	1
23	2
23	1
24	1
24	0
24	3
24	3
24	3
24	0
24	0
24	0
24	0
24	0
24	3
24	3
25	2
25	1
25	3
25	0
25	0
25	0
25	3
25	0
25	0
25	0
25	0
25	0
26	2
26	1
26	0
26	0
26	0
26	0
26	0
26	0
26	0
26	0
26	0
26	0
27	3
27	0
27	0
27	0
27	0
27	0
27	0
27	0
27	1
27	2
27	0
27	0
28	0
28	1
28	0
28	0
28	2
28	1
28	2
28	1
28	0
28	0
28	1
28	3
29	0
29	0
29	0
29	0
29	0
29	0
29	0
29	0
29	0
29	3
29	0
29	0
30	0
30	1
30	0
30	0
30	0
30	0
30	0
30	0
30	0
30	0
30	0
30	0
31	0
31	0
31	0
31	0
31	0
31	3
31	0
31	0
31	0
31	0
31	0
31	0
32	2
32	0
32	1
32	0
32	0
32	3
32	2
32	2
32	0
32	0
32	0
32	0
33	2
33	2
33	2
33	1
33	1
33	2
33	2
33	2
33	2
33	3
33	2
33	2
34	0
34	2
34	2
34	1
34	2
34	3
34	2
34	2
34	3
34	0
34	0
34	0
35	0
35	1
35	1
35	1
35	1
35	0
35	0
35	0
35	0
35	0
35	0
35	0
36	2
36	0
36	2
36	2
36	0
36	0
36	0
36	0
36	0
36	0
36	0
36	0
37	3
37	1
37	0
37	1
37	0
37	1
37	0
37	0
37	3
37	0
37	0
37	0
38	1
38	2
38	2
38	3
38	2
38	4
38	3
38	3
38	3
38	2
38	3
38	3
39	2
39	2
39	3
39	0
39	2
39	2
39	0
39	0
39	0
39	0
39	0
39	0
40	2
40	2
40	2
40	3
40	2
40	1
40	2
40	2
40	4
40	3
40	3
40	2
41	1
41	1
41	2
41	1
41	2
41	2
41	0
41	0
41	0
41	0
41	0
41	0
42	3
42	3
42	0
42	0
42	0
42	0
42	0
42	0
42	0
42	0
42	0
42	0
43	2
43	2
43	0
43	0
43	0
43	0
43	0
43	0
43	0
43	0
43	0
43	0
44	2
44	3
44	2
44	1
44	1
44	2
44	2
44	1
44	2
44	1
44	0
44	0
45	2
45	1
45	2
45	0
45	0
45	2
45	2
45	0
45	0
45	0
45	0
45	0
46	2
46	3
46	2
46	3
46	0
46	2
46	1
46	0
46	0
46	0
46	0
46	0
47	2
47	3
47	2
47	2
47	2
47	0
47	2
47	0
47	0
47	0
47	0
47	0
48	2
48	2
48	0
48	2
48	2
48	3
48	3
48	1
48	0
48	0
48	0
48	0
49	1
49	2
49	2
49	0
49	3
49	2
49	0
49	0
49	0
49	0
49	0
49	0
50	0
50	0
50	0
50	2
50	0
50	1
50	2
50	0
50	0
50	0
50	0
50	0
51	0
51	1
51	0
51	0
51	1
51	3
51	0
51	0
51	0
51	0
51	0
51	0
52	2
52	2
52	0
52	0
52	0
52	0
52	0
52	0
52	0
52	0
52	0
52	0
53	0
53	0
53	0
53	0
53	1
53	3
53	2
53	0
53	0
53	0
53	0
53	0
54	3
54	2
54	2
54	2
54	0
54	0
54	0
54	0
54	0
54	0
54	0
54	0
55	3
55	3
55	0
55	1
55	0
55	2
55	2
55	3
55	0
55	2
55	2
55	0
56	2
56	2
56	0
56	0
56	0
56	0
56	0
56	3
56	2
56	1
56	0
56	0
57	1
57	2
57	3
57	2
57	0
57	0
57	2
57	3
57	2
57	0
57	1
57	0
58	3
58	2
58	2
58	3
58	1
58	2
58	2
58	0
58	0
58	0
58	0
58	0
59	2
59	0
59	2
59	1
59	1
59	2
59	2
59	2
59	0
59	0
59	0
59	0
60	3
60	0
60	1
60	0
60	0
60	0
60	0
60	0
60	0
60	0
60	0
60	0
61	2
61	3
61	2
61	2
61	2
61	0
61	0
61	0
61	0
61	0
61	0
61	0
62	0
62	1
62	0
62	0
62	2
62	0
62	0
62	0
62	0
62	0
62	0
62	0
63	1
63	2
63	0
63	1
63	0
63	2
63	1
63	2
63	2
63	0
63	0
63	0
64	2
64	0
64	2
64	2
64	2
64	1
64	2
64	2
64	1
64	0
64	0
64	0
65	2
65	3
65	3
65	3
65	2
65	0
65	1
65	4
65	2
65	0
65	0
65	2
66	3
66	0
66	2
66	2
66	2
66	2
66	3
66	3
66	0
66	0
66	0
66	0
67	2
67	2
67	2
67	0
67	1
67	2
67	2
67	0
67	0
67	0
67	0
67	0
68	2
68	2
68	0
68	0
68	0
68	0
68	0
68	0
68	0
68	0
68	0
68	0
69	3
69	3
69	3
69	2
69	2
69	0
69	1
69	1
69	2
69	0
69	0
69	0
70	2
70	2
70	3
70	2
70	0
70	0
70	0
70	0
70	0
70	0
70	0
70	0
71	2
71	2
71	3
71	2
71	2
71	2
71	0
71	0
71	0
71	0
71	0
71	0
72	2
72	2
72	2
72	2
72	1
72	3
72	2
72	1
72	0
72	2
72	2
72	0
73	3
73	3
73	0
73	0
73	0
73	3
73	0
73	0
73	0
73	0
73	0
73	0
74	3
74	2
74	3
74	3
74	2
74	1
74	3
74	2
74	2
74	3
74	2
74	2
75	3
75	3
75	2
75	2
75	0
75	2
75	2
75	2
75	2
75	1
75	2
75	0
76	2
76	2
76	2
76	2
76	2
76	2
76	0
76	2
76	2
76	0
76	0
76	0
77	2
77	2
77	2
77	1
77	1
77	1
77	1
77	0
77	0
77	0
77	0
77	0
78	0
78	1
78	4
78	2
78	2
78	2
78	0
78	0
78	0
78	0
78	0
78	0
79	2
79	2
79	0
79	0
79	0
79	0
79	0
79	0
79	0
79	0
79	0
79	0
80	2
80	2
80	3
80	2
80	1
80	1
80	0
80	0
80	0
80	0
80	0
80	0
81	1
81	1
81	1
81	1
81	0
81	0
81	0
81	0
81	0
81	0
81	0
81	0
82	2
82	2
82	1
82	1
82	2
82	0
82	0
82	0
82	0
82	0
82	0
82	0
83	2
83	2
83	2
83	1
83	0
83	0
83	0
83	0
83	0
83	0
83	0
83	0
84	2
84	3
84	2
84	2
84	2
84	3
84	2
84	3
84	3
84	3
84	0
84	0
85	1
85	2
85	2
85	2
85	1
85	0
85	0
85	0
85	0
85	0
85	0
85	0
86	3
86	3
86	3
86	3
86	3
86	3
86	2
86	0
86	0
86	0
86	0
86	0
87	3
87	2
87	3
87	3
87	3
87	0
87	0
87	0
87	0
87	0
87	0
87	0
88	3
88	3
88	3
88	0
88	0
88	0
88	0
88	0
88	0
88	0
88	0
88	0
89	2
89	2
89	3
89	3
89	2
89	3
89	2
89	2
89	0
89	0
89	0
89	0
90	1
90	1
90	1
90	0
90	0
90	0
90	0
90	0
90	0
90	0
90	0
90	0
91	1
91	2
91	2
91	1
91	1
91	3
91	3
91	2
91	2
91	0
91	0
91	0
92	3
92	2
92	2
92	2
92	2
92	2
92	2
92	2
92	0
92	0
92	0
92	0
93	2
93	2
93	2
93	2
93	2
93	2
93	3
93	2
93	2
93	2
93	0
93	0
94	1
94	2
94	3
94	0
94	0
94	0
94	0
94	0
94	0
94	0
94	0
94	0
95	3
95	2
95	0
95	0
95	0
95	0
95	0
95	0
95	0
95	0
95	0
95	0
96	3
96	1
96	2
96	1
96	0
96	0
96	0
96	0
96	0
96	0
96	0
96	0
97	2
97	1
97	2
97	2
97	2
97	1
97	1
97	2
97	1
97	0
97	0
97	0
98	2
98	2
98	3
98	3
98	2
98	0
98	0
98	0
98	0
98	0
98	0
98	0
99	2
99	2
99	2
99	3
99	0
99	0
99	0
99	0
99	0
99	0
99	0
99	0
100	1
100	2
100	2
100	2
100	2
100	2
100	1
100	2
100	0
100	0
100	0
100	0
101	1
101	2
101	3
101	3
101	2
101	2
101	0
101	0
101	0
101	0
101	0
101	0
102	2
102	2
102	2
102	2
102	0
102	0
102	0
102	0
102	0
102	0
102	0
102	0
103	2
103	2
103	2
103	1
103	3
103	0
103	0
103	0
103	0
103	0
103	0
103	0
104	3
104	4
104	3
104	3
104	0
104	0
104	0
104	0
104	0
104	0
104	0
104	0
105	2
105	3
105	2
105	2
105	3
105	2
105	2
105	2
105	0
105	0
105	0
105	0
106	2
106	2
106	2
106	2
106	1
106	0
106	0
106	0
106	0
106	0
106	0
106	0
107	2
107	0
107	0
107	0
107	0
107	0
107	0
107	0
107	0
107	0
107	0
107	0
108	3
108	1
108	3
108	1
108	3
108	0
108	0
108	0
108	0
108	0
108	0
108	0
109	1
109	2
109	1
109	2
109	2
109	0
109	0
109	0
109	0
109	0
109	0
109	0
110	2
110	0
110	0
110	0
110	0
110	0
110	0
110	0
110	0
110	0
110	0
110	0
111	2
111	0
111	0
111	0
111	0
111	0
111	0
111	0
111	0
111	0
111	0
111	0
112	2
112	2
112	2
112	3
112	3
112	2
112	0
112	0
112	0
112	0
112	0
112	0
113	4
113	2
113	2
113	2
113	0
113	0
113	0
113	0
113	0
113	0
113	0
113	0
114	1
114	3
114	1
114	3
114	2
114	2
114	0
114	0
114	0
114	0
114	0
114	0
115	1
115	1
115	2
115	2
115	2
115	0
115	0
115	0
115	0
115	0
115	0
115	0
116	1
116	2
116	0
116	0
116	0
116	0
116	0
116	0
116	0
116	0
116	0
116	0
117	2
117	2
117	2
117	0
117	0
117	0
117	0
117	0
117	0
117	0
117	0
117	0
118	2
118	2
118	0
118	3
118	0
118	0
118	0
118	0
118	0
118	0
118	0
118	0
119	1
119	3
119	1
119	4
119	2
119	2
119	3
119	0
119	0
119	0
119	0
119	0
120	2
120	3
120	1
120	1
120	2
120	2
120	2
120	0
120	0
120	0
120	0
120	0
121	3
121	3
121	3
121	3
121	2
121	0
121	0
121	0
121	0
121	0
121	0
121	0
122	3
122	3
122	1
122	2
122	2
122	0
122	0
122	0
122	0
122	0
122	0
122	0
123	2
123	1
123	1
123	0
123	0
123	0
123	0
123	0
123	0
123	0
123	0
123	0
124	2
124	2
124	2
124	0
124	0
124	0
124	0
124	0
124	0
124	0
124	0
124	0
125	2
125	1
125	2
125	3
125	2
125	1
125	3
125	0
125	0
125	0
125	0
125	0
126	2
126	2
126	2
126	2
126	1
126	0
126	0
126	0
126	0
126	0
126	0
126	0
127	2
127	3
127	3
127	2
127	3
127	2
127	1
127	0
127	0
127	0
127	0
127	0
128	2
128	1
128	1
128	2
128	0
128	0
128	0
128	0
128	0
128	0
128	0
128	0
129	4
129	2
129	0
129	0
129	0
129	0
129	0
129	0
129	0
129	0
129	0
129	0
130	2
130	2
130	1
130	0
130	0
130	0
130	0
130	0
130	0
130	0
130	0
130	0
131	3
131	2
131	2
131	2
131	0
131	0
131	0
131	0
131	0
131	0
131	0
131	0
132	3
132	2
132	3
132	2
132	2
132	0
132	0
132	0
132	0
132	0
132	0
132	0
133	2
133	0
133	0
133	0
133	0
133	0
133	0
133	0
133	0
133	0
133	0
133	0
134	2
134	3
134	3
134	2
134	3
134	3
134	0
134	0
134	0
134	0
134	0
134	0
135	1
135	2
135	2
135	2
135	2
135	2
135	2
135	4
135	0
135	0
135	0
135	0
136	2
136	3
136	2
136	3
136	1
136	2
136	0
136	0
136	0
136	0
136	0
136	0
137	3
137	3
137	3
137	2
137	2
137	0
137	0
137	0
137	0
137	0
137	0
137	0
138	2
138	2
138	2
138	1
138	2
138	2
138	1
138	2
138	3
138	2
138	0
138	0
139	2
139	0
139	0
139	0
139	0
139	0
139	0
139	0
139	0
139	0
139	0
139	0
140	3
140	2
140	2
140	2
140	3
140	2
140	0
140	0
140	0
140	0
140	0
140	0
141	2
141	3
141	2
141	0
141	0
141	0
141	0
141	0
141	0
141	0
141	0
141	0
142	2
142	1
142	1
142	0
142	0
142	0
142	0
142	0
142	0
142	0
142	0
142	0
143	2
143	2
143	4
143	1
143	3
143	0
143	0
143	0
143	0
143	0
143	0
143	0
144	2
144	2
144	2
144	1
144	2
144	3
144	0
144	0
144	0
144	0
144	0
144	0
145	3
145	1
145	3
145	3
145	0
145	0
145	0
145	0
145	0
145	0
145	0
145	0
146	3
146	0
146	0
146	0
146	0
146	0
146	0
146	0
146	0
146	0
146	0
146	0
147	2
147	3
147	1
147	0
147	0
147	0
147	0
147	0
147	0
147	0
147	0
147	0
148	2
148	3
148	2
148	2
148	3
148	1
148	0
148	0
148	0
148	0
148	0
148	0
149	2
149	2
149	2
149	2
149	0
149	0
149	0
149	0
149	0
149	0
149	0
149	0
150	2
150	1
150	2
150	0
150	0
150	0
150	0
150	0
150	0
150	0
150	0
150	0
151	2
151	2
151	2
151	0
151	0
151	0
151	0
151	0
151	0
151	0
151	0
151	0
152	3
152	3
152	2
152	1
152	3
152	2
152	0
152	0
152	0
152	0
152	0
152	0
153	3
153	2
153	3
153	2
153	2
153	1
153	2
153	1
153	0
153	0
153	0
153	0
154	3
154	3
154	3
154	3
154	1
154	3
154	3
154	3
154	3
154	0
154	0
154	0
155	3
155	3
155	1
155	3
155	3
155	3
155	3
155	0
155	0
155	0
155	0
155	0
156	3
156	2
156	3
156	3
156	3
156	2
156	3
156	0
156	0
156	0
156	0
156	0
157	2
157	2
157	1
157	0
157	0
157	0
157	0
157	0
157	0
157	0
157	0
157	0
158	3
158	2
158	1
158	3
158	2
158	0
158	0
158	0
158	0
158	0
158	0
158	0
159	2
159	2
159	1
159	2
159	2
159	2
159	2
159	0
159	0
159	0
159	0
159	0
160	2
160	2
160	2
160	2
160	3
160	3
160	2
160	2
160	2
160	2
160	2
160	2
161	2
161	2
161	3
161	2
161	0
161	0
161	0
161	0
161	0
161	0
161	0
161	0
162	2
162	2
162	2
162	2
162	2
162	2
162	0
162	0
162	0
162	0
162	0
162	0
163	2
163	2
163	3
163	1
163	2
163	0
163	0
163	0
163	0
163	0
163	0
163	0
164	1
164	1
164	2
164	2
164	2
164	2
164	1
164	0
164	0
164	0
164	0
164	0
165	2
165	1
165	3
165	0
165	0
165	0
165	0
165	0
165	0
165	0
165	0
165	0
166	3
166	3
166	3
166	2
166	3
166	3
166	3
166	3
166	0
166	0
166	0
166	0
167	3
167	3
167	1
167	2
167	2
167	3
[truncated: 630 more rows]
